# Supplementary material for: Associations between nucleosome phasing, sequence asymmetry, and tissue-specific expression in a set of inbred Medaka species
Source: BMC Genomics. 2015 Nov 19;16:978. doi: 10.1186/s12864-015-2198-5 (PMC4653950; doi:10.1186/s12864-015-2198-5)
Supplement: Additional file 12: Table S1. — (XLSX 81 kb) [file 12864_2015_2198_MOESM12_ESM.xlsx]

## Sheet: entire_correlation.txt
	Hd_Br_Tes	Hd_Br_Liv	Hd_Br_Bla	Hd_Exp_Tes	Hd_Exp_Liv	Hd_Exp_Bla	Hd_A_Up	Hd_A_Dw	Hd_Sa_A	Hd_C_Up	Hd_C_Dw	Hd_Sa_C	Hd_G_Up	Hd_G_Dw	Hd_Sa_G	Hd_T_Up	Hd_T_Dw	Hd_Sa_T	Hd_Na_Tes_Up	Hd_Na_Liv_Up	Hd_Na_Bla_Up	Hd_Na_Tes_Dw	Hd_Na_Liv_Dw	Hd_Na_Bla_Dw	Hd_Np_Tes_Up	Hd_Np_Liv_Up	Hd_Np_Bla_Up	Hd_Np_Tes_Dw	Hd_Np_Liv_Dw	Hd_Np_Bla_Dw	HN_Br_Tes	HN_Br_Liv	HN_Br_Bla	HN_Exp_Tes	HN_Exp_Liv	HN_Exp_Bla	HN_Na_Tes_Up	HN_Na_Liv_Up	HN_Na_Bla_Up	HN_Na_Tes_Dw	HN_Na_Liv_Dw	HN_Na_Bla_Dw	HN_Np_Tes_Up	HN_Np_Liv_Up	HN_Np_Bla_Up	HN_Np_Tes_Dw	HN_Np_Liv_Dw	HN_Np_Bla_Dw
Hd_Br_Tes	1	0.708705	0.634894	0.666484	0.892775	0.437403	0.0932165	0.0322828	0.0565424	-0.101245	-0.0964239	-0.00441711	-0.0829029	-0.0342677	-0.0409178	0.0729464	0.0923376	-0.0170905	0.00778138	0.0331501	0.00938281	0.066146	0.0656029	0.053227	0.0178977	-0.0534214	-0.00752805	-0.0168942	0.0181158	0.0292138	0.369752	0.519222	0.315034	0.283331	0.543691	0.226232	-0.00095906	0.00904569	0.00951304	0.0280109	0.0663554	0.0494332	0.00248372	-0.0351018	-0.00307258	0.0116731	0.0161856	0.00702848
Hd_Br_Liv	0.708705	1	0.817432	0.873282	0.521179	0.630794	0.0244569	-0.0698802	0.0770675	-0.0360099	-0.00071974	-0.0246083	-0.0246504	0.0570385	-0.0620449	0.0232653	0.02492	-0.00363908	0.0334408	0.0706762	0.0213564	0.0864874	0.107358	0.0650489	0.00588342	-0.0380811	-0.0124348	-0.0189718	0.0200131	0.0206319	0.389235	0.3502	0.404499	0.316371	0.28845	0.364059	-0.00323107	0.0332363	0.0121745	0.0298681	0.100023	0.0605686	-0.00198579	-0.0298459	-0.0152496	0.00436376	0.00819973	0.00777536
Hd_Br_Bla	0.634894	0.817432	1	0.663352	0.447854	0.846241	-0.0290937	-0.106602	0.0560734	0.0168783	0.0630181	-0.027604	0.0228069	0.0905154	-0.0477443	-0.0166348	-0.0284246	0.00381587	0.0319621	0.0583742	0.0148758	0.0689252	0.0691538	0.051503	-0.0101296	-0.0250171	-0.0109088	-0.0205058	0.0172455	0.0183909	0.344602	0.292305	0.391285	0.28009	0.224238	0.375618	-0.0131181	0.0292379	0.0110185	0.0150224	0.073364	0.0435782	-0.00575134	-0.0352106	-0.0126725	-0.00519401	-0.00216931	0.00564344
Hd_Exp_Tes	0.666484	0.873282	0.663352	1	0.555809	0.519824	0.114014	-0.0330041	0.127087	-0.112924	-0.0590969	-0.0462389	-0.107615	0.0324515	-0.113911	0.0810499	0.0652921	0.0138305	0.0220464	0.0968683	0.020977	0.102668	0.164855	0.0858629	0.00810208	-0.0431603	-0.0186113	-0.0232096	0.0307159	0.0240148	0.411893	0.372597	0.424863	0.380351	0.342347	0.420147	-0.00918304	0.0367244	0.0151376	0.0423682	0.144979	0.0832681	0.00137464	-0.0285176	-0.0155484	0.0160911	0.0164977	0.0236874
Hd_Exp_Liv	0.892775	0.521179	0.447854	0.555809	1	0.276556	0.151569	0.103703	0.0541488	-0.146712	-0.151681	-0.00458525	-0.131302	-0.0908075	-0.041395	0.10688	0.126233	-0.0124008	-0.010501	0.0257848	-0.000748516	0.0563007	0.0615723	0.0536784	0.0260492	-0.0475503	-0.00256776	-0.012103	0.016682	0.0260036	0.309159	0.536591	0.231904	0.239876	0.657299	0.148464	-0.00918933	0.00405509	0.0115191	0.0300654	0.0612657	0.047173	0.00168132	-0.0263583	0.00798337	0.0140329	0.0225207	0.0132618
Hd_Exp_Bla	0.437403	0.630794	0.846241	0.519824	0.276556	1	-0.0905219	-0.176434	0.0555188	0.0808338	0.160723	-0.049068	0.0811304	0.15413	-0.0483753	-0.0682497	-0.105644	0.0242092	0.033113	0.0488949	0.0153304	0.0478925	0.0408573	0.0469122	-0.00884577	-0.0215532	-0.00916323	-0.0246554	0.0116823	0.0107346	0.283394	0.17347	0.363551	0.267418	0.0989237	0.403855	-0.0214755	0.0278582	0.00919531	0.00597941	0.0483693	0.0227748	-0.00735091	-0.028417	-0.00998166	-0.00877937	-0.018651	-0.000764559
Hd_A_Up	0.0932165	0.0244569	-0.0290937	0.114014	0.151569	-0.0905219	1	0.229155	0.665066	-0.715637	-0.252641	-0.406423	-0.657818	-0.150854	-0.420325	0.296047	0.155902	0.112222	-0.107998	0.0492133	-0.0951679	0.088203	0.182304	0.0717796	0.0369875	-0.0497251	-0.00562516	0.00488838	0.0367463	0.0502071	0.0960408	0.13409	0.106031	0.074336	0.155265	0.130821	-0.0370899	-0.0467462	-0.0242812	0.0404922	0.163086	0.0832901	0.014902	0.0206136	0.0179302	0.0231956	0.059878	0.0402536
Hd_A_Dw	0.0322828	-0.0698802	-0.106602	-0.0330041	0.103703	-0.176434	0.229155	1	-0.528907	-0.197392	-0.656455	0.33777	-0.202954	-0.602329	0.275642	0.149607	0.23855	-0.0614415	-0.0321464	-0.0152084	-0.0339543	-0.122746	-0.0224136	-0.0755606	0.0207693	-0.00372465	0.00218139	0.0418444	-0.00779887	0.0123433	0.00471354	0.0713576	0.0053549	-0.0299064	0.103037	-0.0168631	0.0177707	-0.0128668	-0.000874552	0.0254826	-0.0432462	-0.000912892	0.0179959	0.0332291	0.0328512	0.0261197	0.0418903	0.0240265
Hd_Sa_A	0.0565424	0.0770675	0.0560734	0.127087	0.0541488	0.0555188	0.665066	-0.528907	1	-0.455798	0.261999	-0.60021	-0.401212	0.312362	-0.566703	0.131699	-0.0336964	0.124705	-0.0651777	0.0488253	-0.0550212	0.16632	0.177956	0.1175	0.0119702	-0.0384027	-0.0119877	-0.0294097	0.0350426	0.0345508	0.0845209	0.0646577	0.0912742	0.0937239	0.0591593	0.128704	-0.0424901	-0.0293335	-0.0182758	0.0131118	0.172256	0.070113	0.000682473	-0.00939729	-0.00816792	0.00370247	0.0194197	0.0165909
Hd_C_Up	-0.101245	-0.0360099	0.0168783	-0.112924	-0.146712	0.0808338	-0.715637	-0.197392	-0.455798	1	0.266009	0.626498	0.567488	0.150073	0.34548	-0.701144	-0.19224	-0.40567	0.145467	-0.0295958	0.10685	-0.0700882	-0.156492	-0.0495059	-0.0333801	0.0577003	0.00429974	-0.00384216	-0.0380555	-0.0577345	-0.106554	-0.139272	-0.116774	-0.0742989	-0.151241	-0.139454	0.0356119	0.0756007	0.0381821	-0.0299203	-0.13322	-0.0602712	-0.0163024	-0.0183732	-0.0129661	-0.0196103	-0.0527834	-0.0290742
Hd_C_Dw	-0.0964239	-0.00071974	0.0630181	-0.0590969	-0.151681	0.160723	-0.252641	-0.656455	0.261999	0.266009	1	-0.536977	0.272811	0.523251	-0.156774	-0.241001	-0.704447	0.355595	0.0277564	0.0014692	0.0224492	0.103988	-0.00923983	0.0672855	-0.0182745	0.0213674	-0.0102751	-0.0532486	-0.00735037	-0.0202345	-0.0518841	-0.119881	-0.0668028	-0.000989483	-0.138988	-0.0693879	-0.0172605	0.00901709	0.00524807	-0.0459352	0.0110201	-0.0319315	-0.0137478	-0.0250678	-0.0250978	-0.0272972	-0.0496764	-0.0226297
Hd_Sa_C	-0.00441711	-0.0246083	-0.027604	-0.0462389	-0.00458525	-0.049068	-0.406423	0.33777	-0.60021	0.626498	-0.536977	1	0.26049	-0.270968	0.406476	-0.401521	0.381401	-0.635384	0.100843	-0.0238493	0.064256	-0.140655	-0.124951	-0.0911522	-0.0169259	0.0278909	0.00738273	0.0381657	-0.0272347	-0.0301674	-0.0451123	-0.021669	-0.0423486	-0.0563353	-0.0178813	-0.0598976	0.0387346	0.0576208	0.0284111	0.00994273	-0.119364	-0.0241296	-0.00220475	0.00553823	0.00643694	0.00532389	-0.00693449	-0.0120888
Hd_G_Up	-0.0829029	-0.0246504	0.0228069	-0.107615	-0.131302	0.0811304	-0.657818	-0.202954	-0.401212	0.567488	0.272811	0.26049	1	0.203333	0.650278	-0.718414	-0.231053	-0.391302	0.146077	-0.0238142	0.122362	-0.06897	-0.17577	-0.0642008	-0.03201	0.0531649	-0.00279447	-0.00558215	-0.0241385	-0.0441566	-0.10066	-0.130808	-0.111041	-0.0869132	-0.148947	-0.134111	0.0309745	0.0598051	0.032299	-0.030433	-0.140992	-0.0847859	-0.0102303	-0.029203	-0.000863609	-0.0170728	-0.0595261	-0.0398167
Hd_G_Dw	-0.0342677	0.0570385	0.0905154	0.0324515	-0.0908075	0.15413	-0.150854	-0.602329	0.312362	0.150073	0.523251	-0.270968	0.203333	1	-0.565664	-0.17682	-0.718972	0.417774	0.0401495	0.0419482	0.0370858	0.167044	0.0746426	0.108402	-0.0466705	-0.0271249	0.00273396	-0.0556607	0.0192695	0.00860949	0.0201869	-0.058376	0.0113704	0.0584048	-0.0849258	0.0286057	-0.0244337	0.0278001	-0.00446375	-0.0383355	0.0962538	0.0103743	-0.0103701	-0.0336914	-0.0191444	-0.016044	-0.0458259	-0.0149711
Hd_Sa_G	-0.0409178	-0.0620449	-0.0477443	-0.113911	-0.041395	-0.0483753	-0.420325	0.275642	-0.566703	0.34548	-0.156774	0.406476	0.650278	-0.565664	1	-0.451724	0.339353	-0.643889	0.0874162	-0.0494258	0.072362	-0.175823	-0.201102	-0.133145	0.0070504	0.0598447	-0.00660174	0.0380206	-0.0327863	-0.0399136	-0.0926136	-0.0604233	-0.0953891	-0.107774	-0.0568106	-0.129319	0.0364031	0.0247539	0.0272033	0.00810921	-0.185166	-0.0779315	0.00149453	0.000777288	0.00783002	-0.00355891	-0.00914767	-0.020824
Hd_T_Up	0.0729464	0.0232653	-0.0166348	0.0810499	0.10688	-0.0682497	0.296047	0.149607	0.131699	-0.701144	-0.241001	-0.401521	-0.718414	-0.17682	-0.451724	1	0.227779	0.608799	-0.155427	0.00148661	-0.108738	0.028918	0.107056	0.0295018	0.0311645	-0.0446072	0.0113693	0.00675903	0.0219586	0.0419538	0.0851826	0.110863	0.0929293	0.0619578	0.121399	0.108726	-0.0155976	-0.0734924	-0.0306524	0.00897651	0.0780303	0.0434796	0.0138674	0.0253921	-0.000808776	0.00898483	0.0493892	0.0234202
Hd_T_Dw	0.0923376	0.02492	-0.0284246	0.0652921	0.126233	-0.105644	0.155902	0.23855	-0.0336964	-0.19224	-0.704447	0.381401	-0.231053	-0.718972	0.339353	0.227779	1	-0.588365	-0.031106	-0.0267948	-0.0240211	-0.117458	-0.0170168	-0.0724257	0.0345579	0.00854511	0.000948015	0.0594881	0.00277402	0.00683079	0.0373953	0.10102	0.0546234	-0.00721166	0.112372	0.0590775	0.0184019	-0.0194106	0.00320259	0.0536087	-0.0365731	0.0225406	0.010214	0.0230189	0.0124891	0.0189076	0.0528297	0.0117765
Hd_Sa_T	-0.0170905	-0.00363908	0.00381587	0.0138305	-0.0124008	0.0242092	0.112222	-0.0614415	0.124705	-0.40567	0.355595	-0.635384	-0.391302	0.417774	-0.643889	0.608799	-0.588365	1	-0.0990371	0.0204585	-0.0676704	0.112586	0.0996407	0.076302	0.00420874	-0.0361163	0.0113738	-0.0409836	0.0181051	0.0244642	0.0356306	0.00747462	0.025572	0.0501242	0.00799135	0.0351457	-0.0201311	-0.0411606	-0.0254868	-0.0345627	0.090698	0.0185933	0.0036738	0.00529037	-0.00588287	-0.00669066	-0.00521419	0.0114976
Hd_Na_Tes_Up	0.00778138	0.0334408	0.0319621	0.0220464	-0.010501	0.033113	-0.107998	-0.0321464	-0.0651777	0.145467	0.0277564	0.100843	0.146077	0.0401495	0.0874162	-0.155427	-0.031106	-0.0990371	1	0.181174	0.200789	0.036509	0.0199885	0.0150466	-0.0232833	0.0112973	-0.00548361	-0.00834807	-0.00874841	0.00415784	0.0139816	0.00635303	0.0178225	0.0169708	-0.00346588	0.0259715	0.0527079	0.159908	0.085244	-0.00116582	0.0280094	0.017374	0.00603142	-0.0130641	0.00341081	-0.0109214	-0.00742446	0.00428247
Hd_Na_Liv_Up	0.0331501	0.0706762	0.0583742	0.0968683	0.0257848	0.0488949	0.0492133	-0.0152084	0.0488253	-0.0295958	0.0014692	-0.0238493	-0.0238142	0.0419482	-0.0494258	0.00148661	-0.0267948	0.0204585	0.181174	1	0.163486	0.0743654	0.163112	0.0624395	-0.0486033	-0.156936	-0.031033	-0.0148199	0.00372437	0.0194076	0.0646029	0.0265516	0.0722969	0.082596	0.0183092	0.0986361	0.0410582	0.270055	0.0997838	0.0277603	0.153466	0.0523899	-0.0163659	-0.0848806	-0.0197361	0.0147118	-0.0233353	-0.00333927
Hd_Na_Bla_Up	0.00938281	0.0213564	0.0148758	0.020977	-0.000748516	0.0153304	-0.0951679	-0.0339543	-0.0550212	0.10685	0.0224492	0.064256	0.122362	0.0370858	0.072362	-0.108738	-0.0240211	-0.0676704	0.200789	0.163486	1	0.0241998	0.00826535	0.00725922	-0.0485532	-0.0127092	-0.0342391	-0.00429724	-0.024965	-0.00690201	0.0198305	0.0199494	0.020416	0.0206466	0.00739104	0.0185445	0.0613942	0.121165	0.100757	0.00467049	0.00851711	0.0065315	0.00770136	-0.031085	-0.0106469	-0.0013571	-0.0111577	-0.0073741
Hd_Na_Tes_Dw	0.066146	0.0864874	0.0689252	0.102668	0.0563007	0.0478925	0.088203	-0.122746	0.16632	-0.0700882	0.103988	-0.140655	-0.06897	0.167044	-0.175823	0.028918	-0.117458	0.112586	0.036509	0.0743654	0.0241998	1	0.278048	0.24002	-0.0125731	-0.0240683	-0.0214433	-0.0552755	0.0355898	0.024077	0.0695447	0.0522784	0.0682065	0.0902817	0.0443557	0.0881292	-0.0170665	0.0470161	0.0108458	0.0410749	0.25165	0.122905	-0.000816195	-0.0242179	-0.00314233	-0.00357517	-0.0105487	0.00664546
Hd_Na_Liv_Dw	0.0656029	0.107358	0.0691538	0.164855	0.0615723	0.0408573	0.182304	-0.0224136	0.177956	-0.156492	-0.00923983	-0.124951	-0.17577	0.0746426	-0.201102	0.107056	-0.0170168	0.0996407	0.0199885	0.163112	0.00826535	0.278048	1	0.236749	0.00462829	-0.0676286	-0.0360742	-0.0586061	-0.0933338	-0.00135075	0.10061	0.0511287	0.118034	0.138213	0.0431886	0.155682	-0.0165366	0.0686832	0.0192932	0.0736641	0.422216	0.171694	0.0041173	-0.0305996	-0.0144324	0.00923523	-0.0375901	0.00721561
Hd_Na_Bla_Dw	0.053227	0.0650489	0.051503	0.0858629	0.0536784	0.0469122	0.0717796	-0.0755606	0.1175	-0.0495059	0.0672855	-0.0911522	-0.0642008	0.108402	-0.133145	0.0295018	-0.0724257	0.076302	0.0150466	0.0624395	0.00725922	0.24002	0.236749	1	0.000642491	-0.0449829	-0.0235672	-0.0122196	0.0232106	-0.0149643	0.0652599	0.0498693	0.0591761	0.078887	0.0432499	0.0787056	-0.0227931	0.0257784	-6.94101e-05	0.0492588	0.216651	0.137704	-0.00584793	-0.0320541	0.00707529	0.015231	0.00353402	0.00748117
Hd_Np_Tes_Up	0.0178977	0.00588342	-0.0101296	0.00810208	0.0260492	-0.00884577	0.0369875	0.0207693	0.0119702	-0.0333801	-0.0182745	-0.0169259	-0.03201	-0.0466705	0.0070504	0.0311645	0.0345579	0.00420874	-0.0232833	-0.0486033	-0.0485532	-0.0125731	0.00462829	0.000642491	1	0.124529	0.114582	0.00169038	0.000136438	0.00289356	0.00683732	0.0210771	0.00615911	0.00430904	0.0231631	-0.00353113	0.00159508	-0.0305215	0.00661971	0.000199481	-0.00379266	-0.0125762	0.0290209	0.0766954	0.0129356	0.0179183	0.000214393	0.00846887
Hd_Np_Liv_Up	-0.0534214	-0.0380811	-0.0250171	-0.0431603	-0.0475503	-0.0215532	-0.0497251	-0.00372465	-0.0384027	0.0577003	0.0213674	0.0278909	0.0531649	-0.0271249	0.0598447	-0.0446072	0.00854511	-0.0361163	0.0112973	-0.156936	-0.0127092	-0.0240683	-0.0676286	-0.0449829	0.124529	1	0.0789665	0.00720517	0.00922791	-0.0126696	-0.0368405	-0.0416106	-0.036733	-0.0472864	-0.043571	-0.0463403	-0.00380817	-0.0170145	-0.0111533	-0.00558531	-0.0628595	-0.0218624	0.0450838	0.142685	0.0308122	-0.00661864	0.0182125	0.0015584
Hd_Np_Bla_Up	-0.00752805	-0.0124348	-0.0109088	-0.0186113	-0.00256776	-0.00916323	-0.00562516	0.00218139	-0.0119877	0.00429974	-0.0102751	0.00738273	-0.00279447	0.00273396	-0.00660174	0.0113693	0.000948015	0.0113738	-0.00548361	-0.031033	-0.0342391	-0.0214433	-0.0360742	-0.0235672	0.114582	0.0789665	1	0.0115831	0.00737022	-0.0187087	-0.0192414	-0.0128889	-0.010315	-0.0178161	-0.00578029	-0.0183473	0.00603361	-0.00379181	-0.00781226	0.00681471	-0.0133712	-0.0112645	0.0203689	0.0654486	0.0312353	-0.00699546	0.00253764	0.00958199
Hd_Np_Tes_Dw	-0.0168942	-0.0189718	-0.0205058	-0.0232096	-0.012103	-0.0246554	0.00488838	0.0418444	-0.0294097	-0.00384216	-0.0532486	0.0381657	-0.00558215	-0.0556607	0.0380206	0.00675903	0.0594881	-0.0409836	-0.00834807	-0.0148199	-0.00429724	-0.0552755	-0.0586061	-0.0122196	0.00169038	0.00720517	0.0115831	1	0.12962	0.134986	-0.0218923	-0.0102692	-0.0131781	-0.0277705	-0.0058905	-0.0136413	-0.00965448	-0.0123873	-0.00919597	0.00685452	-0.0401785	-0.0139117	0.00388765	0.00667167	0.0125515	0.0304312	0.0869135	0.0422486
Hd_Np_Liv_Dw	0.0181158	0.0200131	0.0172455	0.0307159	0.016682	0.0116823	0.0367463	-0.00779887	0.0350426	-0.0380555	-0.00735037	-0.0272347	-0.0241385	0.0192695	-0.0327863	0.0219586	0.00277402	0.0181051	-0.00874841	0.00372437	-0.024965	0.0355898	-0.0933338	0.0232106	0.000136438	0.00922791	0.00737022	0.12962	1	0.117912	0.0150127	0.0132912	0.0184238	0.0152317	0.0117735	0.035714	-0.0224366	-0.0103338	-0.0185602	0.00444469	0.00642894	0.0137547	-0.00976958	0.0087465	0.00341182	0.0457406	0.182475	0.0589482
Hd_Np_Bla_Dw	0.0292138	0.0206319	0.0183909	0.0240148	0.0260036	0.0107346	0.0502071	0.0123433	0.0345508	-0.0577345	-0.0202345	-0.0301674	-0.0441566	0.00860949	-0.0399136	0.0419538	0.00683079	0.0244642	0.00415784	0.0194076	-0.00690201	0.024077	-0.00135075	-0.0149643	0.00289356	-0.0126696	-0.0187087	0.134986	0.117912	1	0.0298281	0.0395804	0.0330272	0.0265158	0.0327111	0.0423111	-0.0060333	-0.00186578	-0.0178236	0.00843279	0.0297853	0.0181263	-0.00912199	-0.0147287	-0.0162432	0.0216723	0.0728195	0.0872271
HN_Br_Tes	0.369752	0.389235	0.344602	0.411893	0.309159	0.283394	0.0960408	0.00471354	0.0845209	-0.106554	-0.0518841	-0.0451123	-0.10066	0.0201869	-0.0926136	0.0851826	0.0373953	0.0356306	0.0139816	0.0646029	0.0198305	0.0695447	0.10061	0.0652599	0.00683732	-0.0368405	-0.0192414	-0.0218923	0.0150127	0.0298281	1	0.738191	0.840447	0.800092	0.555373	0.643825	-0.00561592	0.0321283	0.00580104	0.0288384	0.110779	0.0720565	0.00230025	-0.0185706	0.00686029	0.0199608	0.0174001	0.0240498
HN_Br_Liv	0.519222	0.3502	0.292305	0.372597	0.536591	0.17347	0.13409	0.0713576	0.0646577	-0.139272	-0.119881	-0.021669	-0.130808	-0.058376	-0.0604233	0.110863	0.10102	0.00747462	0.00635303	0.0265516	0.0199494	0.0522784	0.0511287	0.0498693	0.0210771	-0.0416106	-0.0128889	-0.0102692	0.0132912	0.0395804	0.738191	1	0.677065	0.550192	0.881109	0.498895	-0.0054321	0.000103914	0.000781154	0.0335124	0.0557341	0.0534615	0.0018316	-0.0192715	0.00940563	0.0115858	0.0336338	0.0209647
HN_Br_Bla	0.315034	0.404499	0.391285	0.424863	0.231904	0.363551	0.106031	0.0053549	0.0912742	-0.116774	-0.0668028	-0.0423486	-0.111041	0.0113704	-0.0953891	0.0929293	0.0546234	0.025572	0.0178225	0.0722969	0.020416	0.0682065	0.118034	0.0591761	0.00615911	-0.036733	-0.010315	-0.0131781	0.0184238	0.0330272	0.840447	0.677065	1	0.663136	0.47543	0.831018	-0.000797794	0.0255209	0.00368942	0.0233324	0.112188	0.0694425	0.00156168	-0.0162135	0.00694354	0.0141848	0.0197831	0.0269758
HN_Exp_Tes	0.283331	0.316371	0.28009	0.380351	0.239876	0.267418	0.074336	-0.0299064	0.0937239	-0.0742989	-0.000989483	-0.0563353	-0.0869132	0.0584048	-0.107774	0.0619578	-0.00721166	0.0501242	0.0169708	0.082596	0.0206466	0.0902817	0.138213	0.078887	0.00430904	-0.0472864	-0.0178161	-0.0277705	0.0152317	0.0265158	0.800092	0.550192	0.663136	1	0.437675	0.571849	-0.00864629	0.0486248	0.0221368	0.0311321	0.135209	0.0947576	0.00547594	-0.0180287	0.00536968	0.0206144	0.00572354	0.024885
HN_Exp_Liv	0.543691	0.28845	0.224238	0.342347	0.657299	0.0989237	0.155265	0.103037	0.0591593	-0.151241	-0.138988	-0.0178813	-0.148947	-0.0849258	-0.0568106	0.121399	0.112372	0.00799135	-0.00346588	0.0183092	0.00739104	0.0443557	0.0431886	0.0432499	0.0231631	-0.043571	-0.00578029	-0.0058905	0.0117735	0.0327111	0.555373	0.881109	0.47543	0.437675	1	0.35432	-0.013088	-0.0130165	0.00262413	0.03093	0.0447277	0.0463112	-0.00142451	-0.0110521	0.0185634	0.0151753	0.0314115	0.025752
HN_Exp_Bla	0.226232	0.364059	0.375618	0.420147	0.148464	0.403855	0.130821	-0.0168631	0.128704	-0.139454	-0.0693879	-0.0598976	-0.134111	0.0286057	-0.129319	0.108726	0.0590775	0.0351457	0.0259715	0.0986361	0.0185445	0.0881292	0.155682	0.0787056	-0.00353113	-0.0463403	-0.0183473	-0.0136413	0.035714	0.0423111	0.643825	0.498895	0.831018	0.571849	0.35432	1	-0.0126257	0.0347586	0.00506122	0.0254664	0.150604	0.0710363	0.00127374	-0.0183602	0.00429476	0.020562	0.0202281	0.0302193
HN_Na_Tes_Up	-0.00095906	-0.00323107	-0.0131181	-0.00918304	-0.00918933	-0.0214755	-0.0370899	0.0177707	-0.0424901	0.0356119	-0.0172605	0.0387346	0.0309745	-0.0244337	0.0364031	-0.0155976	0.0184019	-0.0201311	0.0527079	0.0410582	0.0613942	-0.0170665	-0.0165366	-0.0227931	0.00159508	-0.00380817	0.00603361	-0.00965448	-0.0224366	-0.0060333	-0.00561592	-0.0054321	-0.000797794	-0.00864629	-0.013088	-0.0126257	1	0.102234	0.141494	-0.000928705	-0.015059	-0.0100259	-0.0221139	0.00330279	-0.00239815	-0.000850952	-0.0103895	-0.0227406
HN_Na_Liv_Up	0.00904569	0.0332363	0.0292379	0.0367244	0.00405509	0.0278582	-0.0467462	-0.0128668	-0.0293335	0.0756007	0.00901709	0.0576208	0.0598051	0.0278001	0.0247539	-0.0734924	-0.0194106	-0.0411606	0.159908	0.270055	0.121165	0.0470161	0.0686832	0.0257784	-0.0305215	-0.0170145	-0.00379181	-0.0123873	-0.0103338	-0.00186578	0.0321283	0.000103914	0.0255209	0.0486248	-0.0130165	0.0347586	0.102234	1	0.194693	0.0249591	0.0580567	0.0339571	0.030591	-0.108606	0.015153	0.00233873	-0.0108144	0.00197907
HN_Na_Bla_Up	0.00951304	0.0121745	0.0110185	0.0151376	0.0115191	0.00919531	-0.0242812	-0.000874552	-0.0182758	0.0381821	0.00524807	0.0284111	0.032299	-0.00446375	0.0272033	-0.0306524	0.00320259	-0.0254868	0.085244	0.0997838	0.100757	0.0108458	0.0192932	-6.94101e-05	0.00661971	-0.0111533	-0.00781226	-0.00919597	-0.0185602	-0.0178236	0.00580104	0.000781154	0.00368942	0.0221368	0.00262413	0.00506122	0.141494	0.194693	1	0.0060012	0.0137067	0.0153757	0.0204326	-0.0190078	-0.0388658	-0.00606835	-0.0085874	-0.00338602
HN_Na_Tes_Dw	0.0280109	0.0298681	0.0150224	0.0423682	0.0300654	0.00597941	0.0404922	0.0254826	0.0131118	-0.0299203	-0.0459352	0.00994273	-0.030433	-0.0383355	0.00810921	0.00897651	0.0536087	-0.0345627	-0.00116582	0.0277603	0.00467049	0.0410749	0.0736641	0.0492588	0.000199481	-0.00558531	0.00681471	0.00685452	0.00444469	0.00843279	0.0288384	0.0335124	0.0233324	0.0311321	0.03093	0.0254664	-0.000928705	0.0249591	0.0060012	1	0.120722	0.128882	-0.000908519	-0.00857514	-0.00681623	-0.0274268	0.0142061	0.0198244
HN_Na_Liv_Dw	0.0663554	0.100023	0.073364	0.144979	0.0612657	0.0483693	0.163086	-0.0432462	0.172256	-0.13322	0.0110201	-0.119364	-0.140992	0.0962538	-0.185166	0.0780303	-0.0365731	0.090698	0.0280094	0.153466	0.00851711	0.25165	0.422216	0.216651	-0.00379266	-0.0628595	-0.0133712	-0.0401785	0.00642894	0.0297853	0.110779	0.0557341	0.112188	0.135209	0.0447277	0.150604	-0.015059	0.0580567	0.0137067	0.120722	1	0.238246	0.0117175	-0.0277428	-0.0046552	0.0188986	-0.0575617	0.036167
HN_Na_Bla_Dw	0.0494332	0.0605686	0.0435782	0.0832681	0.047173	0.0227748	0.0832901	-0.000912892	0.070113	-0.0602712	-0.0319315	-0.0241296	-0.0847859	0.0103743	-0.0779315	0.0434796	0.0225406	0.0185933	0.017374	0.0523899	0.0065315	0.122905	0.171694	0.137704	-0.0125762	-0.0218624	-0.0112645	-0.0139117	0.0137547	0.0181263	0.0720565	0.0534615	0.0694425	0.0947576	0.0463112	0.0710363	-0.0100259	0.0339571	0.0153757	0.128882	0.238246	1	-0.011243	-0.0262215	-0.0197696	0.0338013	0.0258734	-0.0266272
HN_Np_Tes_Up	0.00248372	-0.00198579	-0.00575134	0.00137464	0.00168132	-0.00735091	0.014902	0.0179959	0.000682473	-0.0163024	-0.0137478	-0.00220475	-0.0102303	-0.0103701	0.00149453	0.0138674	0.010214	0.0036738	0.00603142	-0.0163659	0.00770136	-0.000816195	0.0041173	-0.00584793	0.0290209	0.0450838	0.0203689	0.00388765	-0.00976958	-0.00912199	0.00230025	0.0018316	0.00156168	0.00547594	-0.00142451	0.00127374	-0.0221139	0.030591	0.0204326	-0.000908519	0.0117175	-0.011243	1	0.0588712	0.0693788	-0.00739612	-0.00507197	0.00823377
HN_Np_Liv_Up	-0.0351018	-0.0298459	-0.0352106	-0.0285176	-0.0263583	-0.028417	0.0206136	0.0332291	-0.00939729	-0.0183732	-0.0250678	0.00553823	-0.029203	-0.0336914	0.000777288	0.0253921	0.0230189	0.00529037	-0.0130641	-0.0848806	-0.031085	-0.0242179	-0.0305996	-0.0320541	0.0766954	0.142685	0.0654486	0.00667167	0.0087465	-0.0147287	-0.0185706	-0.0192715	-0.0162135	-0.0180287	-0.0110521	-0.0183602	0.00330279	-0.108606	-0.0190078	-0.00857514	-0.0277428	-0.0262215	0.0588712	1	0.0940963	-0.00480675	-0.0010593	-0.00277033
HN_Np_Bla_Up	-0.00307258	-0.0152496	-0.0126725	-0.0155484	0.00798337	-0.00998166	0.0179302	0.0328512	-0.00816792	-0.0129661	-0.0250978	0.00643694	-0.000863609	-0.0191444	0.00783002	-0.000808776	0.0124891	-0.00588287	0.00341081	-0.0197361	-0.0106469	-0.00314233	-0.0144324	0.00707529	0.0129356	0.0308122	0.0312353	0.0125515	0.00341182	-0.0162432	0.00686029	0.00940563	0.00694354	0.00536968	0.0185634	0.00429476	-0.00239815	0.015153	-0.0388658	-0.00681623	-0.0046552	-0.0197696	0.0693788	0.0940963	1	0.00531588	0.0178895	-0.00689057
HN_Np_Tes_Dw	0.0116731	0.00436376	-0.00519401	0.0160911	0.0140329	-0.00877937	0.0231956	0.0261197	0.00370247	-0.0196103	-0.0272972	0.00532389	-0.0170728	-0.016044	-0.00355891	0.00898483	0.0189076	-0.00669066	-0.0109214	0.0147118	-0.0013571	-0.00357517	0.00923523	0.015231	0.0179183	-0.00661864	-0.00699546	0.0304312	0.0457406	0.0216723	0.0199608	0.0115858	0.0141848	0.0206144	0.0151753	0.020562	-0.000850952	0.00233873	-0.00606835	-0.0274268	0.0188986	0.0338013	-0.00739612	-0.00480675	0.00531588	1	0.0709866	0.0735556
HN_Np_Liv_Dw	0.0161856	0.00819973	-0.00216931	0.0164977	0.0225207	-0.018651	0.059878	0.0418903	0.0194197	-0.0527834	-0.0496764	-0.00693449	-0.0595261	-0.0458259	-0.00914767	0.0493892	0.0528297	-0.00521419	-0.00742446	-0.0233353	-0.0111577	-0.0105487	-0.0375901	0.00353402	0.000214393	0.0182125	0.00253764	0.0869135	0.182475	0.0728195	0.0174001	0.0336338	0.0197831	0.00572354	0.0314115	0.0202281	-0.0103895	-0.0108144	-0.0085874	0.0142061	-0.0575617	0.0258734	-0.00507197	-0.0010593	0.0178895	0.0709866	1	0.122947
HN_Np_Bla_Dw	0.00702848	0.00777536	0.00564344	0.0236874	0.0132618	-0.000764559	0.0402536	0.0240265	0.0165909	-0.0290742	-0.0226297	-0.0120888	-0.0398167	-0.0149711	-0.020824	0.0234202	0.0117765	0.0114976	0.00428247	-0.00333927	-0.0073741	0.00664546	0.00721561	0.00748117	0.00846887	0.0015584	0.00958199	0.0422486	0.0589482	0.0872271	0.0240498	0.0209647	0.0269758	0.024885	0.025752	0.0302193	-0.0227406	0.00197907	-0.00338602	0.0198244	0.036167	-0.0266272	0.00823377	-0.00277033	-0.00689057	0.0735556	0.122947	1
